# Supplementary material for: Chimeric Peptide Engineered Nanomedicine for Synergistic Suppression of Tumor Growth and Therapy-Induced Hyperlipidemia by mTOR and PCSK9 Inhibition
Source: Pharmaceutics. 2023 Sep 23;15(10):2377. doi: 10.3390/pharmaceutics15102377 (PMC10610039; doi:10.3390/pharmaceutics15102377)
Supplement: Supplementary file 1 [file pharmaceutics-15-02377-s001.zip]

Archive with 1 entries (1 files):
- pharmaceutics-2580012-supplementary.pdf
